# Supplementary material for: Molecular Dynamics Simulations of Claudin-10a and -10b Ion Channels: With Similar Architecture, Different Pore Linings Determine the Opposite Charge Selectivity
Source: Int J Mol Sci. 2024 Mar 9;25(6):3161. doi: 10.3390/ijms25063161 (PMC10970694; doi:10.3390/ijms25063161)
Supplement: Supplementary file 1 [file ijms-25-03161-s001.zip]

Archive with 3 entries (3 files):
- Supplemental files/ijms-2845628-supplementary material.pdf
- Supplemental files/Supplementary Video S1.mp4
- Supplemental files/Supplementary Video S2.mp4
